# Supplementary material for: Synthesis of Oxidized 3β,3′β-Disteryl Ethers and Search after High-Temperature Treatment of Sterol-Rich Samples
Source: Int J Mol Sci. 2021 Sep 27;22(19):10421. doi: 10.3390/ijms221910421 (PMC8508662; doi:10.3390/ijms221910421)
Supplement: Supplementary file 1 [file ijms-22-10421-s001.zip]

Archive with 1 entries (1 files):
- ijms-1391754-supplementary.pdf
